# Supplementary material for: Upper Esophageal Sphincter Metrics across Eosinophilic Esophagitis, Gastroesophageal Reflux Disease and Functional Dysphagia: A Pilot Study
Source: J Clin Med. 2023 Aug 25;12(17):5548. doi: 10.3390/jcm12175548 (PMC10488079; doi:10.3390/jcm12175548)
Supplement: Supplementary file 1 [file jcm-12-05548-s001.zip]

Archive with 1 entries (1 files):
- jcm-2522284-supplementary.pdf
